# Supplementary material for: Neutrophil Extracellular Traps Promote Platelet-Driven Contraction of Inflammatory Blood Clots via Local Generation of Endogenous Thrombin and Softening of the Fibrin Network
Source: Cells. 2025 Dec 18;14(24):2018. doi: 10.3390/cells14242018 (PMC12732175; doi:10.3390/cells14242018)
Supplement: Supplementary file 1 [file cells-14-02018-s001.zip]

Archive with 1 entries (1 files):
- cells-4024150-supplementary.pdf
